# Supplementary material for: Muscle quality index and isometric strength in older adults with hip osteoarthritis
Source: PeerJ. 2019 Aug 7;7:e7471. doi: 10.7717/peerj.7471 (PMC6689221; doi:10.7717/peerj.7471)
Supplement: Data S1 — Raw measurements of the isometric strength of the hip, body composition, performance sit-to-stand test, and MQI during testing sessions. [file peerj-07-7471-s001.csv]

USER	Group	Peak_Force_Extension	Peak_Force_Flexion	Peak_Force_abduction	Peak_Force_adduction	Peak_Force_external_rotation	Peak_Force_Internal_rotation	Age	Gender	weight	height	lean_mass	fat_mass	BMI	T_sit_to_Stand	MQI
1	OA	236	405	230	129	228	162	65	female	86	157	51	21	35	8,1	354
2	OA	234	228	258	105	116	184	66	female	88	158	54	19	35	12,3	296
3	OA	146	171	164	113	106	182	70	female	63	147	45	23	29	11,5	160
4	OA	174	317	194	121	116	122	65	female	76	143	54	19	37	14,6	158
5	OA	285	489	269	114	145	204	65	female	77	149	51	21	34	9,0	319
6	OA	146	209	234	110	143	184	66	male	88	161	33	30	34	11,3	307
7	OA	178	200	146	90	92	102	63	male	62	147	44	23	29	15,6	137
8	OA	94	217	169	102	88	159	72	female	80	151	54	19	35	13,4	217
9	OA	166	385	228	141	119	117	69	male	86	180	30	29	27	13,2	357
10	OA	150	195	146	88	114	146	66	female	84	155	51	21	35	14,6	218
11	OA	181	224	177	110	98	140	63	female	56	154	35	26	24	16,9	118
12	OA	240	311	173	161	116	202	60	female	72	158	44	24	29	15,9	159
13	OA	248	214	214	129	93	178	65	female	68	160	23	42	26	11,5	236
14	OA	235	335	169	137	156	150	64	female	84	154	50	22	35	12,8	224
15	Young Adult	284	373	235	181	177	180	22	male	68	158	56	12	27	6,6	366
16	Young Adult	431	255	206	106	140	162	22	male	49	153	40	9	21	7,2	215
17	Young Adult	665	522	244	182	200	249	20	female	51	153	41	10	22	8,0	207
18	Young Adult	456	382	155	92	140	121	25	female	65	164	48	16	24	9,0	247
19	Young Adult	317	437	227	147	417	212	21	female	49	159	38	23	20	8,3	213
20	Young Adult	431	431	207	113	111	184	18	female	58	161	49	22	22	9,4	240
21	Young Adult	300	308	134	96	81	143	18	female	47	156	35	12	19	11,8	134
22	Young Adult	310	464	198	135	153	173	25	female	55	159	41	26	22	9,6	215
23	Young Adult	394	564	328	201	208	140	20	male	59	161	59	5	23	7,7	274
24	Young Adult	456	493	185	135	355	172	26	female	53	162	44	12	20	7,1	302
25	Young Adult	681	684	308	140	173	224	20	male	68	177	61	7	22	6,9	454
26	Young Adult	472	444	273	172	164	232	21	male	73	168	65	8	26	7,3	352
27	Young Adult	513	608	266	213	283	258	20	male	77	172	70	6	26	7,0	435
28	Young Adult	259	382	192	115	131	150	22	female	65	164	48	17	24	8,2	281
29	Young Adult	297	580	276	194	196	228	19	male	68	176	62	6	22	9,1	322
30	Young Adult	320	493	288	97	134	176	21	female	58	163	47	12	22	7,3	341
31	Young Adult	455	408	226	140	347	128	20	female	49	161	40	9	19	8,7	222
32	Young Adult	297	456	168	124	113	167	22	female	47	158	38	9	19	7,3	225
33	Young Adult	413	466	204	129	114	144	20	female	54	164	45	10	20	9,4	226
34	Young Adult	469	444	198	144	168	144	22	male	79	174	61	11	24	8,3	435
35	Young Adult	326	477	222	140	137	205	21	female	52	152	42	10	23	7,4	244
36	Young Adult	264	398	121	113	100	152	18	female	49	157	38	11	20	7,9	228
37	Young Adult	501	495	201	160	118	175	19	male	56	164	49	7	21	7,5	292
38	Young Adult	465	505	226	159	156	150	19	male	65	176	60	5	21	7,3	404
39	Young Adult	277	509	209	141	175	155	21	female	57	164	44	13	21	8,1	276
40	Young Adult	365	380	185	137	141	186	20	female	50	165	42	8	19	6,3	325
41	Young Adult	330	572	208	188	192	152	18	male	59	165	54	5	22	7,5	292
42	Young Adult	315	431	144	144	120	178	22	female	58	161	43	15	22	7,0	300
43	Young Adult	288	423	201	102	117	142	21	female	68	165	48	20	25	6,9	414
44	Young Adult	344	748	291	181	142	140	18	male	68	168	60	8	24	6,4	430
45	Young Adult	294	288	101	117	115	198	21	female	54	156	40	13	22	8,5	221
46	Young Adult	350	458	224	168	371	173	21	female	62	170	49	13	21	7,8	346
47	Elderly	182	266	242	149	91	238	69	female	66	162	42	24	25	10,8	264
48	Elderly	125	163	190	125	57	139	68	female	74	168	42	31	26	11,0	307
49	Elderly	242	341	242	139	70	156	76	female	77	160	45	32	30	10,8	279
50	Elderly	242	242	218	173	65	156	71	female	63	160	38	25	25	12,9	202
51	Elderly	288	526	338	288	114	458	61	female	71	165	44	28	26	8,1	364
52	Elderly	257	274	230	204	101	410	71	female	85	163	48	37	32	13,5	271
53	Elderly	202	278	206	324	94	422	67	female	61	163	40	22	23	11,6	218
54	Elderly	317	346	178	254	144	346	72	female	73	164	41	32	27	8,6	382
55	Elderly	283	314	278	326	104	427	61	female	71	166	44	27	26	8,5	409
56	Elderly	199	214	197	254	99	331	82	female	64	155	39	25	27	11,4	238
57	Elderly	252	293	226	257	90	305	65	female	60	161	41	19	23	11,3	208
58	Elderly	250	329	288	264	119	346	66	female	53	157	37	16	21	10,7	168
59	Elderly	163	355	278	226	76	202	58	female	55	162	45	10	21	11,3	162
60	Elderly	278	295	178	259	117	298	59	female	63	154	48	15	27	8,8	259
61	Elderly	132	286	259	235	94	365	59	female	60	160	39	21	23	10,1	192
62	Elderly	163	271	317	276	85	214	59	female	50	163	40	10	19	12,8	172
63	Elderly	288	732	470	266	114	298	69	female	88	165	47	41	32	13,2	287
64	Elderly	227	325	255	237	117	301	66	male	87	172	61	26	29	11,8	337
